# Supplementary material for: Raman Spectroscopic Analysis of Molecular Structure and Mechanical Properties of Hypophosphatasia Primary Tooth
Source: Molecules. 2024 Dec 22;29(24):6049. doi: 10.3390/molecules29246049 (PMC11678008; doi:10.3390/molecules29246049)
Supplement: Supplementary file 1 [file molecules-29-06049-s001.zip]

Archive with 1 entries (1 files):
- molecules-3271747-supplementary.pdf
